# Supplementary material for: Zinc antagonizes iron-regulation of tyrosine hydroxylase activity and dopamine production in Drosophila melanogaster
Source: BMC Biol. 2021 Nov 3;19:236. doi: 10.1186/s12915-021-01168-0 (PMC8564973; doi:10.1186/s12915-021-01168-0)
Supplement: Supplementary file 2 — Additional file 2. The individual raw data values of figures and Additional files for number of replicates ≤ 6. All the data are cited in the figure legend. [file 12915_2021_1168_MOESM2_ESM.zip]

Archive with 15 entries (15 files):
- additional file 2/table S1.xlsx
- additional file 2/table S10.xlsx
- additional file 2/table S11.xlsx
- additional file 2/table S12.xlsx
- additional file 2/table S13.xlsx
- additional file 2/table S14.xlsx
- additional file 2/table S15.xlsx
- additional file 2/table S2.xlsx
- additional file 2/table S3.xlsx
- additional file 2/table S4.xlsx
- additional file 2/table S5.xlsx
- additional file 2/table S6.xlsx
- additional file 2/table S7.xlsx
- additional file 2/table S8.xlsx
- additional file 2/table S9.xlsx
