# Supplementary material for: Zinc antagonizes iron-regulation of tyrosine hydroxylase activity and dopamine production in Drosophila melanogaster
Source: BMC Biol. 2021 Nov 3;19:236. doi: 10.1186/s12915-021-01168-0 (PMC8564973; doi:10.1186/s12915-021-01168-0)
Supplement: Supplementary file 2 — Additional file 2. The individual raw data values of figures and Additional files for number of replicates ≤ 6. All the data are cited in the figure legend. [file 12915_2021_1168_MOESM2_ESM.zip › additional file 2/table S1.xlsx]

## Sheet: Sheet1
control	catsup RNAi	dZnT7 OE	dZnT7 RNAi	Catsup OE
5719	20198	20099	6826	6242
6272	21476	13415	6587	6537
5872	27899	14049	6707	6494
6772	24658	20504	4573	4444
