# Supplementary material for: Zinc antagonizes iron-regulation of tyrosine hydroxylase activity and dopamine production in Drosophila melanogaster
Source: BMC Biol. 2021 Nov 3;19:236. doi: 10.1186/s12915-021-01168-0 (PMC8564973; doi:10.1186/s12915-021-01168-0)
Supplement: Supplementary file 2 — Additional file 2. The individual raw data values of figures and Additional files for number of replicates ≤ 6. All the data are cited in the figure legend. [file 12915_2021_1168_MOESM2_ESM.zip › additional file 2/table S10.xlsx]

## Sheet: Sheet1
Control	Catsup RNAi	Catsup RNAi,hZIP7	Catsup OE	Catsup OE,dZnT7 OE	Catsup OE,Mvl OE
20	80	30	15	60	80
20	90	55	15	35	75
25	80	55	10	25	80
35	90	60	10	40	85
40	85	70	20	40	85
35	90	55	5	50	75
21.4286			10	55	80
23.3333			10	45	85
20			10	55	80
33.3333			12.5
			7.5
			7.5
			2.5
