# Supplementary material for: Zinc antagonizes iron-regulation of tyrosine hydroxylase activity and dopamine production in Drosophila melanogaster
Source: BMC Biol. 2021 Nov 3;19:236. doi: 10.1186/s12915-021-01168-0 (PMC8564973; doi:10.1186/s12915-021-01168-0)
Supplement: Supplementary file 2 — Additional file 2. The individual raw data values of figures and Additional files for number of replicates ≤ 6. All the data are cited in the figure legend. [file 12915_2021_1168_MOESM2_ESM.zip › additional file 2/table S11.xlsx]

## Sheet: Sheet1
	control						Catsup RNAi					Catsup RNAi,hZIP7					Catsup OE				Catsup OE, dZnT7 OE						Catsup OE, Mvl OE
	1	2	3	4	5	6	1	2	3	4	5	1	2	3	4	5	1	2	3	4	1	2	3	4	5	6	1	2	3	4	5
0	100	100	100	100	100	100	100	100	100	100	100	100	100	100	100	100	100	100	100	100	100	100	100	100	100	100	100	100	100	100	100
2	100	100	100	100	100	100	100	100	100	100	100	100	100	100	100	100	100	100	100	100	100	100	100	100	100	100	100	100	100	100	100
4	100	100	100	100	100	100	100	100	100	100	100	100	100	100	100	100	100	90	90	95	100	100	100	100	100	100	100	100	100	100	100
6	100	100	100	100	100	100	100	100	100	100	100	100	100	100	100	100	100	85	90	95	100	100	100	100	100	100	100	100	100	100	100
8	100	95	95	90	95	100	100	100	100	100	100	100	100	90	90	95	85	70	75	85	100	100	100	100	100	100	100	100	100	100	100
10	95	90	90	80	85	95	100	100	100	100	100	90	95	90	85	95	75	70	75	75	90	100	85	95	95	95	100	95	90	100	95
12	85	85	80	70	80	85	100	100	100	100	100	90	90	85	85	85	50	55	50	60	90	95	70	85	90	90	95	90	90	100	95
14	75	70	75	65	70	75	95	90	100	100	100	85	80	80	85	80	40	50	45	55	85	90	65	70	80	90	90	85	85	90	85
16	50	60	65	55	65	70	90	90	95	95	90	75	80	75	70	70	30	40	30	45	80	85	55	60	80	75	90	75	75	90	80
18	50	45	55	45	45	55	90	85	95	95	90	60	70	70	70	65	15	25	15	40	75	80	55	50	80	75	85	70	75	85	75
20	45	35	50	40	30	40	70	75	85	90	85	60	70	60	60	65	5	25	5	30	70	70	45	35	75	60	75	60	65	80	75
22	30	30	35	30	20	25	80	75	80	90	80	50	60	55	55	55	5	10	0	15	65	55	45	35	65	45	60	55	60	75	60
24	20	25	10	25	5	15	75	65	70	85	80	35	45	45	50	45	0	0	0	5	50	35	30	25	50	30	45	55	45	60	55
26	5	0	10	10	0	5	60	60	65	80	75	30	35	40	35	30	0	0	0	0	40	35	15	5	40	20	40	45	40	50	30
28	5	0	10	5	0	5	40	40	50	60	60	25	25	30	20	15					35	25	15	0	35	10	20	30	35	40	30
30	0	0	0	0	0	0	35	40	40	60	45	15	15	20	10	15					25	15	5	0	25	0	20	15	20	35	15
32							30	30	35	50	30	10	15	10	0	15					15	5	5	0	10	0	15	10	15	35	15
34							20	25	20	40	30	0	15	0		0					5	5	0	0	0	0	10	10	10	20	5
36							5	10	10	35	10	0	0								0	0	0	0	0	0	10	5	5	10	5
38							0	5	10	35	10																5	0	0	5	5
40							0	0	0	20	0																0	0	0	0	0
42							0	0	0	10	0
44							0	0	0	5	0
46							0	0	0	0	0
