# Supplementary material for: Zinc antagonizes iron-regulation of tyrosine hydroxylase activity and dopamine production in Drosophila melanogaster
Source: BMC Biol. 2021 Nov 3;19:236. doi: 10.1186/s12915-021-01168-0 (PMC8564973; doi:10.1186/s12915-021-01168-0)
Supplement: Supplementary file 2 — Additional file 2. The individual raw data values of figures and Additional files for number of replicates ≤ 6. All the data are cited in the figure legend. [file 12915_2021_1168_MOESM2_ESM.zip › additional file 2/table S12.xlsx]

## Sheet: Sheet1
zinc level in buffer (uM)	experiment 1 (shown in FIG 6B)	experiment 2	experiment 3 (shown in FIG S4B)
	Fe bound/subunit TH	Fe bound/subunit TH	Fe bound/subunit TH	Zn bound/subunit TH
0	0.825115	0.769073	0.854288	0
5	0.641182	0.538852	0.674986	1.08299
10	0.536861	0.431458	0.394003	1.63521
15	0.418815	0.247837	0.311729	2.32905
25	0.051443	0.119549	0.0939311	3.26736

## Sheet: Sheet2
zinc level in buffer (uM)		Fe bound/subunit TH
0		0.869073	0.854288
5		0.604043	0.674986
10		0.411458	0.394003
15		0.247837	0.161729
25		0.119549	0.0939311
