# Supplementary material for: Zinc antagonizes iron-regulation of tyrosine hydroxylase activity and dopamine production in Drosophila melanogaster
Source: BMC Biol. 2021 Nov 3;19:236. doi: 10.1186/s12915-021-01168-0 (PMC8564973; doi:10.1186/s12915-021-01168-0)
Supplement: Supplementary file 2 — Additional file 2. The individual raw data values of figures and Additional files for number of replicates ≤ 6. All the data are cited in the figure legend. [file 12915_2021_1168_MOESM2_ESM.zip › additional file 2/table S13.xlsx]

## Sheet: Sheet1
control	10μM FeCl2	1μM BPS	50μM ZnCl2	1μM TPEN
85.0866	91.4581	125.505	121.611	109.698
114.908	107.425	107.722	116.635	111.82
149.399	129.56	125.206	116.656	102.541
97.6141	102.411	84.6768	102.461	117.209
