# Supplementary material for: Zinc antagonizes iron-regulation of tyrosine hydroxylase activity and dopamine production in Drosophila melanogaster
Source: BMC Biol. 2021 Nov 3;19:236. doi: 10.1186/s12915-021-01168-0 (PMC8564973; doi:10.1186/s12915-021-01168-0)
Supplement: Supplementary file 2 — Additional file 2. The individual raw data values of figures and Additional files for number of replicates ≤ 6. All the data are cited in the figure legend. [file 12915_2021_1168_MOESM2_ESM.zip › additional file 2/table S14.xlsx]

## Sheet: Sheet1
control	25uM Fe	25uM Fe+500um Zn	25uM Fe+2mM Zn
98.5	807.78	524.85	215.27
107.19	692.84	546.11	290.99
94.01	639.52	561.98	279.04
