# Supplementary material for: Zinc antagonizes iron-regulation of tyrosine hydroxylase activity and dopamine production in Drosophila melanogaster
Source: BMC Biol. 2021 Nov 3;19:236. doi: 10.1186/s12915-021-01168-0 (PMC8564973; doi:10.1186/s12915-021-01168-0)
Supplement: Supplementary file 2 — Additional file 2. The individual raw data values of figures and Additional files for number of replicates ≤ 6. All the data are cited in the figure legend. [file 12915_2021_1168_MOESM2_ESM.zip › additional file 2/table S2.xlsx]

## Sheet: Sheet1
control	Catsup RNAi	dZnT7 OE	dZnT7 RNAi	Catsup OE
2.0831	4.1511	4.138	2.0762	1.9826	ng/mg
2.7817	4.0793	4.2677	2.1685	2.1084
2.2289	4.323	4.2987	2.1403	2.7449
2.4022	3.6709	3.3879
2.1747		3.5332
