# Supplementary material for: Zinc antagonizes iron-regulation of tyrosine hydroxylase activity and dopamine production in Drosophila melanogaster
Source: BMC Biol. 2021 Nov 3;19:236. doi: 10.1186/s12915-021-01168-0 (PMC8564973; doi:10.1186/s12915-021-01168-0)
Supplement: Supplementary file 2 — Additional file 2. The individual raw data values of figures and Additional files for number of replicates ≤ 6. All the data are cited in the figure legend. [file 12915_2021_1168_MOESM2_ESM.zip › additional file 2/table S5.xlsx]

## Sheet: Sheet1
	TH				TH;Catsup
6hours	5.918	5.742	6.448	6.271	4.507	3.626	3.273	3.096
18hours	16.678	19.5	22.851	22.322	12.268	12.621	11.563	11.033
