# Supplementary material for: Zinc antagonizes iron-regulation of tyrosine hydroxylase activity and dopamine production in Drosophila melanogaster
Source: BMC Biol. 2021 Nov 3;19:236. doi: 10.1186/s12915-021-01168-0 (PMC8564973; doi:10.1186/s12915-021-01168-0)
Supplement: Supplementary file 2 — Additional file 2. The individual raw data values of figures and Additional files for number of replicates ≤ 6. All the data are cited in the figure legend. [file 12915_2021_1168_MOESM2_ESM.zip › additional file 2/table S6.xlsx]

## Sheet: Sheet1
control	25μΜ Fe	50μΜ Fe	125μΜ Fe	25μΜ Fe+500μΜ Zn	25uμΜ Fe+2mM Zn	2mM Zn
0.971	5.832	8.759	13.54	4.316	1.925	0.874
1.163	6.096	9.329	15.273	3.971	1.733	0.826
0.866	5.246	8.471	14.944	3.209	2.31	0.762
