# Supplementary material for: Zinc antagonizes iron-regulation of tyrosine hydroxylase activity and dopamine production in Drosophila melanogaster
Source: BMC Biol. 2021 Nov 3;19:236. doi: 10.1186/s12915-021-01168-0 (PMC8564973; doi:10.1186/s12915-021-01168-0)
Supplement: Supplementary file 2 — Additional file 2. The individual raw data values of figures and Additional files for number of replicates ≤ 6. All the data are cited in the figure legend. [file 12915_2021_1168_MOESM2_ESM.zip › additional file 2/table S8.xlsx]

## Sheet: Sheet1
control	50μM Fe	150μM Fe	150μM Fe+50μM Zn	150μM Fe+200μM Zn	150μM Fe+500μM Zn	150μM Fe+1000μM Zn
100	222.556	330.075	277.444	183.459	116.541	50.3759
100	300	438.095	261.905	171.429	100	19.0476
100	280.077	360.153	229.885	160.153	119.923	29.8851
