# Supplementary material for: Zinc antagonizes iron-regulation of tyrosine hydroxylase activity and dopamine production in Drosophila melanogaster
Source: BMC Biol. 2021 Nov 3;19:236. doi: 10.1186/s12915-021-01168-0 (PMC8564973; doi:10.1186/s12915-021-01168-0)
Supplement: Supplementary file 2 — Additional file 2. The individual raw data values of figures and Additional files for number of replicates ≤ 6. All the data are cited in the figure legend. [file 12915_2021_1168_MOESM2_ESM.zip › additional file 2/table S9.xlsx]

## Sheet: Sheet1
Control	Catsup RNAi	hZIP7	Catsup OE	dZnT7 OE	Mvl OE
20	80	15	15	80	52.5
20	90	15	15	80	56.6667
25	80	10	10	85	62.5
35	90	10	10	90	80
40	85	20	20	80	75
35	90	10	5	87.5	80
21.4286		15	10		70
23.3333		12.5	10		70
20			10		80
33.3333			12.5
			7.5
			7.5
			2.5
